# Supplementary material for: Single-cell RNA sequencing reveals the dynamics and heterogeneity of lymph node immune cells during acute and chronic viral infections
Source: Front Immunol. 2024 Jan 29;15:1341985. doi: 10.3389/fimmu.2024.1341985 (PMC10863051; doi:10.3389/fimmu.2024.1341985)
Supplement: Supplementary file 2 [file Table_1.xlsx]

## Sheet: Sheet1
Table S1. Detail of specific sequences used for qRT-PCR
Gene	Sequence (5' - 3') Forward	Seguence (5' - 3') Reverse
Ccl5	CCCTCACCATCATCCTCACT	CACTTGCTGCTGGTGTAGAA
II18	TTGGCCGACTTCACTGTACA	GGGTTCACTGGCACTTTGAT
Ccl3	TCTGTACCATGACACTCTGCA	CTGTAGGAGAAGCAGCAGG
Irf7	GCAAGGTGTACTGGGAGGTA	GGTGTAGTGTGGTGACCCTT
Tlr7	TGTTGCCTTCTCTCTGTCTCA	GAAGGGAGCCAAGGACATCT
IFN-γ	TTCTGCAATGACCTCCACCA	ACTTCTGCTCTGACCACCTC
Tlr3	AAATCCTTGCGTTGCGAAGT	CAGTTGGGCGTTGTTCAAGA
Myd88	GCATGGTGGTGGTTGTTTCT	TCTGTTGGACACCTGGAGAC
II1b	AGGCTCCGAGATGAACAACA	TTGTCGTTGCTTGGTTCTCC
