# Supplementary material for: Single-cell RNA sequencing reveals the dynamics and heterogeneity of lymph node immune cells during acute and chronic viral infections
Source: Front Immunol. 2024 Jan 29;15:1341985. doi: 10.3389/fimmu.2024.1341985 (PMC10863051; doi:10.3389/fimmu.2024.1341985)
Supplement: Supplementary file 3 [file Table_2.xlsx]

## Sheet: Human
Calalog Number	Product Description	Specificity
940000	Hu CD3 Ab-O AHS0033 SK7 25Tst	CD3
940001	Hu CD4 Ab-O AHS0032 SK3 25Tst	CD4
940002	Hu CD45 Ab-O AHS0040 HI30 25Tst	CD45
940003	Hu CD8 Ab-O AHS0027 RPA-T8 25Tst	CD8
940004	Hu CD19 Ab-O AHS0030 SJ25C1 25Tst	CD19
940005	Hu CD14 Ab-O AHS0037 MPHIP9 25Tst	CD14
940006	Hu CD16 Ab-O AHS0053 3G8 25Tst	CD16
940007	Hu CD56 Ab-O AHS0019 NCAM16.2 25Tst	CD56
940008	Hu CD11b Ab-O AHS0005 M1/70 25Tst	CD11b
940009	Hu CD25 Ab-O AHS0026 2A3 25Tst	CD25
940010	Hu HLA-DR Ab-O AHS0035 G46-6 25Tst	HLA-DR
940011	Hu CD45RA Ab-O AHS0009 HI100 25Tst	CD45RA
940012	Hu CD127 Ab-O AHS0028 HIL-7R-M21 25Tst	CD127
940013	Hu CD38 Ab-O AHS0022 HIT2 25Tst	CD38
940014	Hu CD197 Ab-O AHS0007 3D12 25Tst	CD197
940015	Hu CD279 Ab-O AHS0014 EH12.1 25Tst	CD279
940016	Hu CD20 Ab-O AHS0008 2H7 25Tst	CD20
940017	Hu CD28 Ab-O AHS0024 CD28.2 25Tst	CD28
940018	Hu CD27 Ab-O AHS0025 M-T271 25Tst	CD27
940019	Hu CD69 Ab-O AHS0010 FN50 25Tst	CD69
940020	Hu CD123 Ab-O AHS0020 7G3 25Tst	CD123
940021	Hu CD34 Ab-O AHS0061 581 25Tst	CD34
940022	Hu CD45RO Ab-O AHS0036 UCHL1 25Tst	CD45RO
940024	Hu CD11c Ab-O AHS0056 B-LY6 25Tst	CD11c
940025	Hu CD86 Ab-O AHS0057 2331 (FUN-1) 25Tst	CD86
940026	Hu IgD Ab-O AHS0058 IA6-2 25Tst	IgD
940027	Hu IgG Ab-O AHS0059 G18-145 25Tst	IgG
940028	Hu CD24 Ab-O AHS0042 ML5 25Tst	CD24
940029	Hu CD7 Ab-O AHS0043 M-T701 25Tst	CD7
940030	Hu CD183 Ab-O AHS0031 1C6/CXCR3 25Tst	CD183
940031	Hu CD33 Ab-O AHS0044 WM53 25Tst	CD33
940032	Hu CD90 Ab-O AHS0045 5E10 25Tst	CD90
940033	Hu CD196 (CCR6) Ab-O AHS0034 11A9 25Tst	CD196 (CCR6)
940034	Hu CD152 Ab-O AHS0017 BNI3 25Tst	CD152
940035	Hu CD274 Ab-O AHS0004 MIH1 25Tst	CD274
940036	Hu CD80 Ab-O AHS0046 L307.4 25Tst	CD80
940037	Hu CD95 Ab-O AHS0023 DX2 25Tst	CD95
940038	Hu CD5 Ab-O AHS0047 UCHT2 25Tst	CD5
940039	Hu CD44 Ab-O AHS0054 G44-26 25Tst	CD44
940040	Hu CD235a Ab-O AHS0048 GA-R2 (HIR2) 25Tst	CD235a
940041	Hu CD62L Ab-O AHS0049 DREG-56 25Tst	CD62L
940042	Hu CXCR5(CD185) Ab-O AHS0039 RF8B2 25Tst	CXCR5(CD185)
940043	Hu CD278 Ab-O AHS0012 DX29 25Tst	CD278
940044	Hu CD13 Ab-O AHS0050 WM15 25Tst	CD13
940045	Hu CD10 Ab-O AHS0051 HI10A 25Tst	CD10
940046	Hu CD2 Ab-O AHS0029 RPA-2.10 25Tst	CD2
940047	Hu CD194 Ab-O AHS0038 1G1 25Tst	CD194
940048	Hu CD21 Ab-O AHS0074 B-LY4 25Tst	CD21
940049	Hu CD40 Ab-O AHS0117 5C3 25Tst	CD40
940050	Hu CD195 (CCR5) Ab-O AHS0070 2D7 25Tst	CD195 (CCR5)
940051	Hu CD117 Ab-O AHS0064 YB5.B8 25Tst	CD117
940052	Hu CD81 Ab-O AHS0021 JS-81 25Tst	CD81
940053	Hu CD154 Ab-O AHS0077 TRAP1 25Tst	CD154
940054	Hu CD83 Ab-O AHS0084 HB15E 25Tst	CD83
940055	Hu CD137 Ab-O AHS0003 4B4-1 25Tst	CD137
940056	Hu CD184 Ab-O AHS0060 12G5 25Tst	CD184
940057	Hu TCRgd Ab-O AHS0015 B1 25Tst	TCRgd
940058	Hu CD163 Ab-O AHS0062 GHI/61 25Tst	CD163
940059	Hu CD49d Ab-O AHS0063 9F10 25Tst	CD49d
940060	Hu CD134 Ab-O AHS0013 ACT35 25Tst	CD134
940061	Hu CD314 Ab-O AHS0065 1D11 25Tst	CD314
940062	Hu HLA-A,B,C Ab-O AHS0066 G46-2.6 25Tst	HLA-A,B,C
940063	Hu CD1a Ab-O AHS0067 HI149 25Tst	CD1a
940064	Hu CD335 Ab-O AHS0068 9E2/NKP46 25Tst	CD335
940065	Hu CD61 Ab-O AHS0069 VI-PL2 25Tst	CD61
940066	Hu TIM-3 Ab-O AHS0016 7D3 25Tst	TIM-3
940067	Hu CD103 Ab-O AHS0001 BER-ACT8 25Tst	CD103
940068	Hu CD206 Ab-O AHS0072 19.2 25Tst	CD206
940069	Hu CD32 Ab-O AHS0073 FLI8.26 25Tst	CD32
940071	Hu CD273 (PDL2) Ab-O AHS0075 MIH18 25Tst	CD273 (PDL2)
940072	Hu CD54 Ab-O AHS0076 HA58 25Tst	CD54
940073	Hu CD39 Ab-O AHS0006 TU66 25Tst	CD39
940074	Hu TCRab Ab-O AHS0078 IP26 25Tst	TCRab
940075	Hu CD226 Ab-O AHS0079 DX11 25Tst	CD226
940076	Hu CD29 Ab-O AHS0080 MAR4 25Tst	CD29
940077	Hu CD11a Ab-O AHS0081 HI111 25Tst	CD11a
940078	Hu CD9 Ab-O AHS0082 M-L13 25Tst	CD9
940079	Hu CD141 Ab-O AHS0083 1A4 25Tst	CD141
940080	Hu LAG-3 Ab-O AHS0018 T47-530 25Tst	LAG-3
940081	Hu CD94 Ab-O AHS0085 HP-3D9 25Tst	CD94
940082	Hu CD47 Ab-O AHS0087 B6H12 25Tst	CD47
940083	Hu CD1c Ab-O AHS0088 F10/21A3 25Tst	CD1c
940084	Hu CD326 Ab-O AHS0089 EBA-1 25Tst	CD326
940085	Hu NKp44 Ab-O AHS0090 P44-8 25Tst	NKp44
940086	Hu CD18 Ab-O AHS0091 6.7 25Tst	CD18
940087	Hu CD49b Ab-O AHS0093 12F1 25Tst	CD49b
940089	Hu CD178 Ab-O AHS0095 NOK-1 25Tst	CD178
940090	Hu CD126 Ab-O AHS0096 M5 25Tst	CD126
940091	Hu CD275 Ab-O AHS0011 2D3/B7-H2 25Tst	CD275
940092	Hu CD124 Ab-O AHS0098 HIL4R-M57 25Tst	CD124
940093	Hu CD98 Ab-O AHS0100 UM7F8 25Tst	CD98
940094	Hu CD49a Ab-O AHS0101 SR84 25Tst	CD49a
940095	Hu CD133 Ab-O AHS0103 W6B3C1 25Tst	CD133
940096	Hu GITR Ab-O AHS0104 V27-580 25Tst	GITR
940097	Hu CD270 Ab-O AHS0105 CW10 25Tst	CD270
940099	Hu IL-21R Ab-O AHS0107 17A12 25Tst	IL-21R
940100	Hu B7-H4 Ab-O AHS0108 MIH43 25Tst	B7-H4
940101	Hu CD26 Ab-O AHS0109 M-A261 25Tst	CD26
940102	Hu CD155 Ab-O AHS0111 TX24 25Tst	CD155
940103	Hu CD30 Ab-O AHS0114 BERH8 25Tst	CD30
940105	Hu CD272 Ab-O AHS0052 J168-540 25Tst	CD272
940106	Hu CD49E Ab-O AHS0118 IIA1 25Tst	CD49E
940070	Hu CD161 Ab-O AHS0002 DX12 25Tst	CD161
940088	Hu CD66 Ab-O AHS0094 B1.1/CD66 25Tst	CD66
940098	Hu CD294 Ab-O AHS0106 BM16 25Tst	CD294
940220	Hu FCΕR1Α Olgo AHS0129 AER-37 25Tst	FCΕR1Α
940248	HU CD35 Olgo AHS0162 E11 25Tst	CD35
940251	HU CD44 Olgo AHS0167 L178 25Tst	CD44
940252	HU CD85G/ILT7 Olgo AHS0168 17G10.2 25Tst	CD85G/ILT7
940253	HU CD119 Olgo AHS0169 GIR-208 25Tst	CD119
940254	HU CD31 Olgo AHS0170 WM59 25Tst	CD31
940256	HU CD338 Olgo AHS0172 5D3 25Tst	CD338
940257	HU CD14 Olgo AHS0173 M5E2 25Tst	CD14
940262	Hu CD64 Olgo AHS0180 MD22 25Tst	CD64
940265	HU CD11C Olgo AHS0183 S-HCL-3 25Tst	CD11C
940266	Hu CD11b/Mac-1 Olgo AHS0184 ICRF44 25Tst	CD11b/Mac-1
940267	Hu CD212 Olgo AHS0185 2.4E6 25Tst	CD212
940269	HU CD101 Olgo AHS0188 V7.1 25Tst	CD101
940270	HU PDPLN Olgo AHS0192 LPMAB-17 25Tst	PDPLN
940277	HU CD89 Olgo AHS0199 A59 25Tst	CD89
940278	HU CD43 Olgo AHS0200 1G10 25Tst	CD43
940280	Hu CD142 Olgo AHS0202 HTF-1 25Tst	CD142
940281	HU CD8 Olgo AHS0203 G42-8 25Tst	CD8
940282	HU BDCA-2 Olgo AHS0204 V24-785 25Tst	BDCA-2
940214	Hu CD99 Olgo AHS0123 TU12 25Tst	CD99
940226	Hu CD28 Olgo AHS0138 L293 25Tst	CD28
940231	Hu CD8b Olgo AHS0145 2ST8.5H7 25Tst	CD8b
940233	Hu HLA-DQ Olgo AHS0147 TU169 25Tst	HLA-DQ
940235	Hu HLA-DR,DP,DQ Olgo AHS0149 TU39 25Tst	HLA-DR,DP,DQ
940241	Hu CD102 Olgo AHS0155 CBR-IC2/2 25Tst	CD102
940243	Hu CD63 Olgo AHS0157 H5C6 25Tst	CD63
940245	Hu CD193 Olgo AHS0159 5E8 25Tst	CD193
940247	Hu CD19 Olgo AHS0161 HIB19 25Tst	CD19
940255	Hu CD33 Olgo AHS0171 P67.6 25Tst	CD33
940264	Hu CD34 Olgo AHS0182 8G12 25Tst	CD34
940289	Hu CD158E1 (NKB1) Olgo AHS0211 DX9 25Tst	CD158E1 (NKB1)
940290	Hu CD215 Olgo AHS0212 JM7A4 25Tst	CD215
940291	Hu CD337/NKp30 Olgo AHS0213 P30-15 25Tst	CD337/NKp30
940293	Hu CD72 Olgo AHS0215 J4-117 25Tst	CD72
940297	Hu V DTA 2 TCR Olgo AHS0220 B6 25Tst	V DTA 2 TCR
940298	Hu NOTCH3 Olgo AHS0221 MHN3-21 25Tst	NOTCH3
940302	Hu CD110 Olgo AHS0225 1.6.1 25Tst	CD110
940304	Hu CD4 Olgo AHS0227 RPA-T4 25Tst	CD4
940307	Hu CD3 Olgo AHS0231 UCHT1 25Tst	CD3
940309	Hu CD62P Olgo AHS0234 AC1.2 25Tst	CD62P
940311	Hu CD116 Olgo AHS0238 hGMCSFR-M1 25Tst	CD116
940362	Hu CD244 Olgo AHS0131 2-69 25Tst	CD244
940363	Hu CD11c Olgo AHS0137 3.9 25Tst	CD11c
940364	Hu CD44 Olgo AHS0140 515 25Tst	CD44
940365	Hu GMA DTA TCR Olgo AHS0142 11F2 25Tst	GMA
940367	Hu CD34 Olgo AHS0191 563 25Tst	CD34
940368	Hu CD21 Olgo AHS0217 1048 25Tst	CD21
940370	Hu TROP-2 Olgo AHS0235 162-46 25Tst	TROP-2
940371	Hu CD58 Olgo AHS0237 1C3 25Tst	CD58
940373	Hu CD133 Olgo AHS0244 293C3 25Tst	CD133
940375	Hu CD106 Olgo AHS0251 51-10C9 25Tst	CD106
940376	Hu CD144 Olgo AHS0253 55-7H1 25Tst	CD144
940378	Hu CD276 Olgo AHS0255 7-517 25Tst	CD276
940379	Hu FcRL6 Olgo AHS0256 2H3/FcRL6 25Tst	FcRL6
940380	Hu CD56 Olgo AHS0257 B159 25Tst	CD56
940382	Hu CD166 Olgo AHS0260 3A6 25Tst	CD166
940385	Hu CD131 Olgo AHS0263 3D7 25Tst	CD131
940387	Hu CD62L Olgo AHS0265 SK11 25Tst	CD62L
940389	Hu CD16B Olgo AHS0268 CLB-GRAN11.5 25Tst	CD16B
940391	Hu MUC1 (CD227) Olgo AHS0270 HMPV 25Tst	MUC1
940392	Hu CD134 Olgo AHS0271 L106 25Tst	CD134
940393	Hu CD114 Olgo AHS0272 LMM741 25Tst	CD114
940394	Hu CCR7(CD197) Olgo AHS0273 2-L1-A 25Tst	CCR7(CD197)
940462	Hu CD181 Olgo AHS0164 5A12 25Tst	CD181
940463	Hu CD25 Olgo AHS0166 M-A251 25Tst	CD25
940466	Hu CD38 Olgo AHS0189 HB7 25Tst	CD38
940467	Hu CD279 (PD-1) Olgo AHS0190 MIH4 25Tst	CD279
940469	Hu CD56 Olgo AHS0240 R19-760 25Tst	CD56
	Totally 173个SKUs

## Sheet:  Mouse
Calalog Number (FERT)	Product Description (FERT)	Specificity
940108	Ms CD4 Ab-O AMM2002 RM4-5 25Tst	CD4
940111	Ms CD19 Ab-O AMM2007 1D3 25Tst	CD19
940125	Ms TCR B CHN Ab-O AMM2021 H57-597 25Tst	TCR BETA CHAIN
940113	Ms Ly-6G Ab-O AMM2009 1A8 25Tst	Ly-6G
940121	Ms NK-1.1 Ab-O AMM2017 PK136 25Tst	NK-1.1
940128	Ms CD279 PD-1 Ab-O AMM2024 J43 25Tst	CD279 PD-1
940137	Ms CD138 Ab-O AMM2033 281-2 25Tst	CD138
940345	MS CD8A Olgo AMM2142 53-6.7 25Tst	CD8A
940347	MS CD11A Olgo AMM2147 M17/4 25Tst	CD11A
940356	MS CD25 Olgo AMM2164 3C7 25Tst	CD25
